# Supplementary material for: Impact of Reducing Intake of Red and Processed Meat on Colorectal Cancer Incidence in Germany 2020 to 2050—A Simulation Study
Source: Nutrients. 2023 Feb 17;15(4):1020. doi: 10.3390/nu15041020 (PMC9966277; doi:10.3390/nu15041020)
Supplement: Supplementary file 1 [file nutrients-15-01020-s001.zip]

Archive with 2 entries (2 files):
- Niedermaier et al. - Supplementary Figure S1.pdf
- Niedermaier et al. - Supplementary Figure S2.pdf
